# Supplementary material for: LIM and cysteine-rich domains 1 (LMCD1) regulates skeletal muscle hypertrophy, calcium handling, and force
Source: Skelet Muscle. 2019 Oct 31;9:26. doi: 10.1186/s13395-019-0214-1 (PMC6822430; doi:10.1186/s13395-019-0214-1)
Supplement: Supplementary file 2 — Additional file 2: Table S2. Kinase activities after LMCD1 overexpression in differentiated mouse primary myotubes. [file 13395_2019_214_MOESM2_ESM.xlsx]

## Sheet: Sheet1
Additional file 2: Table S2. Kinase activities after LMCD1 overexpression in differentiated mouse primary myotubes
ID	Name	T	Specificity	Selectivity	Total
P51812	RSK2 (RPS6KA3)	1.69988	1	0.840303	1.8403
P78527	DNAPK/PRKDC	1.63798	0.957372	0.496212	1.45358
P49840	GSK3A	1.63183	0.830376	0.479091	1.30947
P49841	GSK3B	1.63183	0.830376	0.479091	1.30947
O14920	IKKb (IKBKINASE)	1.60216	0.782975	1	1.78297
P04049	RAF1	1.64234	0.782975	1	1.78297
P48729	CK1a1 (CSNK1A1)	1.60216	0.782975	1	1.78297
Q96GD4	AurB (STK12)	-2.25461	0.782975	1	1.78297
Q9H4B4	PLK3 (CNK)	-2.25461	0.782975	1	1.78297
Q9NYY3	PLK2 (SNK)	-2.25461	0.782975	1	1.78297
Q00534	CDK6	1.59722	0.758901	0.496212	1.25511
Q15759	p38b MAPK (MAPK11)	1.56913	0.705515	0.496212	1.20173
B1APS8	RSKL1	1.5897	0.662888	0.449921	1.11281
Q05513	PKCz (PRKCZ)	1.77664	0.644404	1	1.6444
Q14164	IKKE	1.49063	0.611659	0.496212	1.10787
Q9UPZ9	ICK	1.51807	0.600573	0.496212	1.09679
O14757	CHK1 (CHEK1)	1.64542	0.590037	0.496212	1.08625
O75676	MSK2 (RPS6KA4)	1.49568	0.583293	0.449921	1.03321
Q15835	RHOK (Grk1)	1.49519	0.58	0.496212	1.07621
Q9UHD2	TBK1	1.55084	0.570415	0.496212	1.06663
Q9UK32	RSK4 (RPS6KA6)	1.4532	0.561244	0.840303	1.40155
P21709	EPHA1	1.92423	0.54127	0.840303	1.38157
Q9UIK4	DAPK2	1.53406	0.525527	0.496212	1.02174
Q9NZJ5	PEK (EIF2AK3)	1.60808	0.513245	0.496212	1.00946
Q00537	PCTAIRE2 (PCTK2)	1.68178	0.499386	1	1.49939
Q04735	PCTAIRE1 (PCTK1)	1.68178	0.499386	1	1.49939
Q8NE63	HIPK4 (BG105231)	1.58171	0.499386	0.557441	1.05683
Q13554	CAMK2b	1.57476	0.490625	0.496212	0.986837
P10398	ARAF	1.85301	0.464416	1	1.46442
P15056	BRAF	1.65336	0.464416	1	1.46442
Q07002	PCTAIRE3	1.85301	0.464416	1	1.46442
Q9UQ88	PITSLRE (CDC2L1)	1.85301	0.464416	1	1.46442
O14733	MEK7 (MAP2K7)	1.42225	0.458801	0.496212	0.955013
P20594	ANPb (NPR2)	1.54924	0.446249	0.479091	0.92534
Q16566	CAMK4	1.23708	0.446249	1	1.44625
Q5MAI5	CDKL4 (AA626859)	1.21515	0.441089	1	1.44109
Q86Y07	VRK2	1.85086	0.417015	0.899242	1.31626
O15111	IKKa (CHUK)	1.19956	0.411031	1	1.41103
P11802	CDK4	1.16786	0.400948	0.496212	0.89716
Q00535	CDK5	1.16786	0.400948	0.496212	0.89716
Q00532	CDKL1	1.19486	0.395394	0.496212	0.891606
Q14004	CHED (CDC2L5)	1.15456	0.387326	0.496212	0.883538
Q86Z02	HIPK1 (BE180036)	1.49185	0.38601	0.422869	0.808879
Q16620	TRKB (NTRK2)	1.42537	0.377024	0.417484	0.794509
Q9Y6S9	RSKL2	1.42537	0.377024	0.417484	0.794509
Q9H2X6	HIPK2	1.59807	0.370831	0.557441	0.928272
O15530	PDK1 (PDPK1)	1.1438	0.367199	1	1.3672
P36507	MEK2 (MAP2K2)	1.40758	0.363629	0.496212	0.859841
Q02750	MEK1 (MAP2K1)	1.40758	0.363629	0.496212	0.859841
Q15746	smMLCK (MYLK)	1.76563	0.361282	1	1.36128
Q15772	SPEG (KIAA1297)	1.76563	0.361282	1	1.36128
Q9BUB5	MNK1 (MKNK1)	1.75287	0.356664	1	1.35666
P20794	MAK	1.05541	0.321969	0.496212	0.818181
Q6ZWH5	NEK10	1.08553	0.320038	0.496212	0.81625
P51957	NEK4 (STK2)	1.09695	0.311559	0.496212	0.807771
O60285	NuaK1 (KIAA0537)	1.67155	0.294698	1	1.2947
P35626	BARK2 (ADRBK2, GRK3)	1.48561	0.280669	0.422869	0.703537
Q14289	PYK2 (PTK2B)	1.48561	0.280669	0.422869	0.703537
Q6SA08	TSSK4 (BF510751)	1.48561	0.280669	0.422869	0.703537
Q86SG6	NEK8 (AI086865)	1.48561	0.280669	0.422869	0.703537
Q8NFD2	SgK288	1.48561	0.280669	0.422869	0.703537
Q8TD08	ERK7 (BI916334)	-1.63574	0.279871	0.496212	0.776084
Q15131	CDK10	1.21978	0.275151	1	1.27515
Q13464	ROCK1	1.63783	0.272829	1	1.27283
P41279	COT (MAP3K8)	1.44353	0.267509	0.496212	0.763721
P53350	PLK1 (PLK)	1.44353	0.267509	0.496212	0.763721
O76039	CDKL5 (STK9)	1.20526	0.265269	1	1.26527
Q8IV63	VRK3	1.45499	0.261587	0.496212	0.757799
Q13164	ERK5 (MAPK7)	0.95838	0.259408	0.496212	0.75562
P45984	JNK2 (MAPK9)	0.97209	0.258687	0.496212	0.754899
P24941	CDK2	0.953606	0.257968	0.496212	0.75418
Q16539	p38a MAPK (MAPK14)	0.946503	0.250217	0.496212	0.746429
Q14680	MELK (KIAA0175)	1.3589	0.240083	0.453263	0.693346
Q6P3W7	SCYL2 (FLJ10074)	1.3589	0.240083	0.453263	0.693346
Q9P2K8	GCN2 (DKFZP434P061)	1.61769	0.238114	1	1.23811
P24723	PKCh (PRKCH)	-0.948679	0.234228	0.496212	0.73044
P17252	PKCa (PRKCA)	0.920181	0.230411	1	1.23041
Q05655	PKCd (PRKCD)	0.920181	0.230411	1	1.23041
Q15349	RSK3 (RPS6KA1)	0.939976	0.230411	1	1.23041
Q13535	ATR	0.857929	0.228529	0.496212	0.724741
P04629	TRKA (NTRK1)	1.5583	0.21876	0.422869	0.641629
P14616	IRR (INSRR)	1.5583	0.21876	0.422869	0.641629
Q16288	TRKC (NTRK3)	1.5583	0.21876	0.422869	0.641629
Q9H422	HIPK3	1.5583	0.21876	0.422869	0.641629
Q92772	CDKL2	1.549	0.216387	0.496212	0.712599
Q96BR1	SGK3 (SGKL)	0.9144	0.215798	1	1.2158
P07947	YES1	1.51971	0.199929	0.496212	0.696141
P07948	LYN	1.51971	0.199929	0.496212	0.696141
P08631	HCK	1.51971	0.199929	0.496212	0.696141
P09769	FGR	1.51971	0.199929	0.496212	0.696141
P12931	SRC	1.51971	0.199929	0.496212	0.696141
P21860	ERBB3	1.51971	0.199929	0.496212	0.696141
P42679	CTK (MATK)	1.51971	0.199929	0.496212	0.696141
P42684	ARG (ABL2)	1.51971	0.199929	0.496212	0.696141
P43403	ZAP70	1.51971	0.199929	0.496212	0.696141
P51451	BLK	1.51971	0.199929	0.496212	0.696141
Q9UM73	ALK	1.51971	0.199929	0.496212	0.696141
P06493	CDK1 (CDC2)	0.833197	0.199384	1	1.19938
Q8IWB6	SgK307	0.819724	0.19884	0.422869	0.621708
Q8N568	DCAMKL2 (BI035543)	-0.817004	0.194006	0.840303	1.03431
Q00526	CDK3	0.778433	0.19032	1	1.19032
P53778	p38g MAPK (MAPK12)	0.796576	0.189799	0.422869	0.612668
Q15831	LKB1 (STK11)	0.81724	0.182632	0.422869	0.605501
Q8N5S9	CaMKK1 (DKFZP761M0423)	0.81724	0.182632	0.422869	0.605501
Q96RR4	CAMKK2	0.81724	0.182632	0.422869	0.605501
Q9UQM7	CAMK2a	1.50494	0.177166	0.496212	0.673378
Q9H1R3	skMLCK (MYLK2)	1.51053	0.172796	0.496212	0.669008
P41743	PKCi (PRKCI)	0.781376	0.169932	0.422869	0.5928
O75116	ROCK2	0.72538	0.159297	1	1.1593
Q9UBE8	NLK	1.48511	0.154834	0.496212	0.651046
P16066	ANPa (NPR1)	0.671685	0.145333	1	1.14533
Q13557	CAMK2d	0.743204	0.143232	0.496212	0.639444
Q13555	CAMK2g	0.630897	0.140325	0.471232	0.611557
P50613	CDK7	0.626338	0.13624	1	1.13624
P49137	MAPKAPK2	0.620421	0.131835	1	1.13183
O14976	GAK	1.4537	0.129863	0.496212	0.626075
O43683	BUB1	1.4537	0.129863	0.496212	0.626075
P25098	BARK1 (ADRBK1, GRK2)	0.688225	0.129863	0.417484	0.547347
Q96Q40	PFTAIRE2 (ALS2CR7)	0.690806	0.126358	1	1.12636
Q9C098	DCAMKL3 (KIAA1765)	-0.743256	0.124053	0.320746	0.444799
Q32MK0	caMLCK (MLCK)	0.635763	0.119517	0.638788	0.758305
P45983	JNK1 (MAPK8)	0.565419	0.119143	0.496212	0.615355
O43930	PRKY	0.576029	0.11877	0.483186	0.601956
P27361	ERK1	0.541948	0.118398	0.496212	0.61461
P28482	ERK2 (MAPK1)	0.541948	0.118398	0.496212	0.61461
Q99558	NIK (MAP3K14)	1.41291	0.118398	0.496212	0.61461
P19784	CK2a2 (CSNK2A2)	0.543418	0.111445	1	1.11144
Q8NI60	ADCK3 (LOC56997)	0.569682	0.109295	0.588157	0.697452
P53779	JNK3 (MAPK10)	0.532328	0.108584	0.496212	0.604796
Q9BXM7	PINK1	0.573143	0.104363	1	1.10436
P58750	Pim3 (AL549548)	0.519973	0.101595	0.526395	0.62799
P42345	mTOR/FRAP	0.51241	0.100909	0.467456	0.568365
Q13627	DYRK1A	-1.26335	0.0885957	0.38452	0.473116
Q9Y463	DYRK1B	-1.26335	0.0885957	0.38452	0.473116
P05129	PKCg (PRKCG)	-0.420224	0.0797302	0.798485	0.878215
Q02156	PKCe (PRKCE)	-0.440731	0.0772637	1	1.07726
Q9Y243	AKT3	0.412366	0.0736168	0.357667	0.431283
Q13131	AMPKa1 (PRKAA1)	-0.967013	0.0656333	0.414865	0.480498
Q15418	RSK1 (RPS6KA2)	0.377219	0.0627509	0.388796	0.451546
P05771	PKCb (PRKCB1)	-0.324102	0.0518692	0.192808	0.244677
O00141	SGK	-0.278978	0.0475613	0.140792	0.188353
Q9NYV4	CRK7 (CRKRS)	0.27213	0.0472949	0.467456	0.514751
Q8NCB2	VACAMKL (MGC8407)	0.292418	0.0470289	0.0983843	0.145413
P51817	PRKX	-0.27045	0.0446495	0.15099	0.19564
Q9UBS0	p70S6Kb (RPS6KB2)	-0.27045	0.0446495	0.15099	0.19564
Q9P1W9	PIM2	-0.265095	0.0428171	0.150147	0.192964
P11309	PIM1	-0.241624	0.0402265	0.113896	0.154123
P68400	CK2a1 (CSNK2A1)	-0.241019	0.0399692	0.329135	0.369104
P31751	AKT2	-0.194491	0.034636	0.309006	0.343643
Q04759	PKCt (PRKCQ)	-0.194074	0.0316476	0.102866	0.134514
O94921	PFTAIRE1 (PFTK1)	-0.18785	0.0304147	0.329135	0.359549
P31749	AKT1	0.176684	0.0304147	0.180913	0.211328
Q9HBY8	SGK2	0.176684	0.0304147	0.180913	0.211328
P23443	p70S6K (RPS6KB1)	0.209081	0.030169	0.256909	0.287078
Q13237	PKG2 (PRKG2)	0.178379	0.0277273	0.326284	0.354012
Q13976	PKG1 (PRKG1)	0.178379	0.0277273	0.326284	0.354012
Q16644	MAPKAPK3	0.178379	0.0277273	0.326284	0.354012
O75582	MSK1 (RPS6KA5)	-0.160474	0.0265169	0.226234	0.252751
O15264	p38d MAPK (MAPK13)	0.124727	0.0198632	0.178851	0.198714
Q9Y2H1	NDR2 (KIAA0965)	-0.519499	0.0145494	0.15659	0.171139
P32298	GPRK4 (GPRK2L)	-0.4714	0.0122798	0.124769	0.137049
P50750	CDK9	-0.4714	0.0122798	0.124769	0.137049
O96017	CHK2 (CHEK2)	0.0620256	0.00869828	0.0496	0.0582983
P11801	PSKH1 (HUMPSKB)	0.0319573	0.00452216	0.0355735	0.0400956
P17612	PKACa (PRKACA)	-0.00533207	0	0	0
P22694	PKACb PRKACB	-0.00533207	0	0	0
